# Supplementary material for: Exploring the influence of music on cognitive performance in female assembly line workers at a medical device manufacturing unit
Source: PLoS One. 2024 Oct 23;19(10):e0309555. doi: 10.1371/journal.pone.0309555 (PMC11498737; doi:10.1371/journal.pone.0309555)
Supplement: S1 Data — (XLSX) [file pone.0309555.s001.xlsx]

## Sheet: Music data
Code	Age	Flicker0	Flicker1	Flicker2	Filicker_music0	Filicker_music1	Filicker_music2	Heart_Rate0	Heart_Rate1	Heart_Rate2	Heart_Rate_music0	Heart_Rate_music1	Heart_Rate_music2	Oxygen0	Oxygen1	Oxygen2	Oxygen_music0	Oxygen_music1	Oxygen_music2	NBACK_output0	NBACK_output1	NBACK_duration0	NBACK_duration1	NBACK_output_music0	NBACK_output_music1	NBACK_duration_music0	NBACK_duration_music1	CPT_Omission_error0	CPT_Omission_error1	CPT_Comission_error0	CPT_Comission_error1	CPT_right_answer0	CPT_right_answer1	CPT_duration0	CPT_duration1	CPT_Omission_error_music0	CPT_Omission_error_music1	CPT_Comission_error_music0	CPT_Comission_error_music1	CPT_right_answer_music0	CPT_right_answer_music1	CPT_duration_music0	CPT_duration_music1	Product_number	Product_number_music
1	26	37.4	36.9	37.8	40.3	39.8	41	74	75	75	77	76	77	97	97	95	96	95	98	59	58	853	958	58	60	807	802	1	0	2	1	147	149	461	580	0	0	1	1	149	149	502	489	1020	1020
2	23	35.3	39	34.6	33.7	40.2	34.5	75	77	78	78	77	75	99	97	98	98	98	97	57	59	989	999	58	59	688	670	1	0	0	2	149	148	620	601	1	0	2	1	147	149	428	669	1020	1020
3	41	37.8	41.5	40.2	34.2	35.8	39.3	80	80	82	82	83	81	98	97	96	97	96	95	59	59	989	1205	60	61	888	780	0	0	0	0	150	150	629	630	0	0	0	0	150	150	532	541	1020	1020
4	29	36.2	38.9	35.6	35.1	38.2	37.2	74	74	74	71	72	72	97	98	97	98	97	97	59	54	879	895	60	60	615	670	0	1	1	2	149	147	592	646	0	0	2	1	148	149	443	592	1020	1020
5	21	37.4	39.6	35.3	38.7	38.9	36.2	79	79	79	82	80	78	92	93	95	93	95	96	60	55	963	795	59	61	911	877	1	0	0	1	149	149	561	702	0	0	0	1	150	149	541	563	1020	1020
6	36	39.1	41	38.2	39.9	40.1	39.8	69	70	70	75	75	76	96	95	95	96	95	96	56	56	752	785	57	59	665	701	2	2	5	3	147	145	525	691	1	1	3	2	146	147	527	567	1020	1020
7	42	32.4	36.5	32.1	42	43.8	43.3	75	75	75	79	78	75	95	94	94	96	97	96	58	57	658	796	58	58	1082	989	1	0	1	1	148	149	628	750	0	1	2	0	148	149	452	591	930	950
8	30	38.5	39.7	39.2	37.8	39	39.3	80	80	82	85	84	80	96	95	95	97	95	95	57	59	985	966	58	59	648	689	2	1	2	2	146	147	669	690	1	0	0	0	149	150	437	449	1020	1020
9	40	39.3	39.7	41.2	41.9	42.9	42.8	85	86	89	87	87	95	96	95	93	94	94	92	55	57	785	859	59	60	1072	1002	3	3	4	3	143	144	563	748	1	1	6	3	143	146	536	529	930	950
10	36	38.4	38.9	37.7	36.7	38.5	37.2	82	80	80	84	84	82	95	95	95	96	95	96	54	55	856	895	54	58	856	880	1	0	2	2	147	148	621	778	4	2	0	0	146	148	563	788	1020	1020
11	38	39.2	40.6	39.1	42.4	41.1	40.1	89	88	87	85	82	89	94	94	94	95	96	95	60	56	821	985	60	59	857	670	2	0	1	1	147	149	629	741	0	1	2	1	148	148	497	721	970	1000
12	36	34.8	34.2	35.9	41.7	41	40.6	70	71	74	72	73	75	97	94	94	96	95	98	53	52	780	932	52	55	865	798	3	3	3	3	145	144	623	652	2	1	4	3	144	146	553	772	890	890
13	40	35.7	34.6	36.2	38	40.9	39.2	90	91	95	96	95	99	96	95	93	96	96	95	55	52	831	859	54	56	725	802	2	3	3	3	147	144	630	675	3	2	2	2	145	146	512	719	850	920
14	34	34.9	36.8	39.2	36.4	38.6	35	70	73	75	71	70	72	96	95	96	99	97	96	56	54	812	1032	55	56	689	698	0	0	0	1	150	149	625	639	1	0	0	0	149	150	471	483	1020	1020
15	23	41.3	41.3	39.9	34.5	41.9	40.7	92	92	90	95	94	89	98	98	95	98	98	98	57	55	789	895	60	61	1021	987	3	4	1	0	146	146	602	635	2	0	1	0	147	150	484	492	1020	1020
16	28	37.2	35.4	36.9	36.8	37.2	39.1	69	70	70	70	71	70	95	96	95	96	95	95	55	55	589	698	58	59	789	735	1	0	2	2	147	148	572	734	1	0	1	1	148	149	571	743	1020	1020
17	28	39.1	40.1	37.2	34.1	35.1	35.4	78	75	79	79	78	78	98	97	96	97	96	96	58	55	888	928	57	59	897	754	1	1	1	2	148	147	715	587	3	2	2	1	145	147	497	771	1020	1020
18	34	36.5	37.6	35.9	37	39.8	38.3	80	79	78	85	80	81	95	95	96	95	95	95	60	59	952	988	57	60	879	895	1	1	2	1	147	148	586	541	4	1	1	1	145	148	582	777	1020	1020
19	40	36.1	36.3	34.2	35.5	36.2	36.4	74	73	74	73	73	74	95	95	95	96	95	95	57	60	985	1028	54	55	932	852	0	1	2	2	148	147	710	689	5	2	0	1	145	147	583	560	1020	1020
20	36	35.8	36.2	35	36.7	38.1	38	79	79	78	81	80	81	95	95	94	95	96	95	55	56	755	1045	52	56	1054	989	3	2	1	1	146	147	670	602	0	2	1	0	149	148	558	760	1020	1020
21	41	35.4	36.2	38.7	38.8	38.7	38.5	87	88	89	90	89	92	96	95	95	95	95	97	52	52	985	1006	53	55	1145	1025	4	3	1	2	145	145	712	541	3	4	1	1	146	145	789	800	900	950
22	41	38.1	38	37.2	38.7	40.1	39.3	80	79	79	84	82	80	94	94	96	94	94	95	54	53	698	932	55	57	987	999	1	1	1	2	148	147	802	637	1	0	1	1	148	149	617	837	1020	1020
23	40	34.7	35.2	32.3	36.7	36.9	35.1	80	81	83	82	86	90	96	94	93	95	95	95	52	50	869	825	54	56	847	958	3	2	0	2	147	146	780	636	1	2	0	0	149	148	572	851	900	950
24	40	36.7	36.5	35.2	39.1	42	41	89	89	95	93	90	95	95	95	94	95	95	95	55	55	856	985	54	55	985	785	2	4	3	2	145	144	723	664	3	2	1	2	146	146	587	780	860	900
25	21	39.6	37.2	35.6	45	46.6	46.7	75	73	74	76	77	76	96	95	95	96	97	98	56	54	921	975	56	57	799	659	1	2	2	2	147	146	680	598	2	2	0	1	148	147	630	762	1020	1020
26	24	37.6	38.8	37.8	41	42.6	41.9	70	72	71	67	68	68	98	97	95	97	97	96	61	59	958	972	60	60	879	895	0	0	0	1	150	149	575	529	1	1	1	0	148	149	630	666	1020	1020
27	40	37.2	36.9	34.6	35.8	36	35	75	72	74	75	75	74	94	95	95	95	96	96	59	58	938	856	58	60	658	759	2	1	0	1	148	148	667	580	3	2	1	0	146	148	641	630	1020	1020
28	36	38.3	38.9	37.9	37.8	40.6	39.2	80	79	81	88	89	80	96	96	95	95	95	98	58	56	821	895	54	57	1135	1036	0	1	1	2	149	147	682	462	2	1	1	1	147	148	780	715	1020	1020
29	41	37.8	39.2	36.7	36.9	37	36.8	87	88	87	90	87	92	97	95	93	96	95	96	53	55	688	755	59	59	879	785	0	1	2	2	148	147	751	477	3	1	1	1	145	148	816	708	960	950
30	20	39.4	41	39.9	35.3	36.8	36.2	79	78	80	80	75	74	95	94	95	95	95	95	57	54	1165	1122	60	61	954	985	1	2	2	1	147	147	717	530	3	3	2	1	145	146	735	715	1020	1020
31	23	34.5	36.8	33.5	45.1	46.3	46	78	75	79	80	78	79	96	95	95	95	97	97	59	56	859	896	58	59	658	698	1	0	1	2	148	148	696	573	2	1	1	2	147	147	797	623	1020	1020
32	37	38.9	39.6	39.5	42.2	43.2	43.1	80	80	82	83	80	80	98	98	96	97	98	97	59	53	841	985	57	57	631	699	1	2	2	3	147	145	716	650	2	1	0	0	148	149	715	614	1020	1020
33	26	35.5	34.2	34.1	41.6	41.8	40.5	70	75	76	68	66	69	94	92	92	95	96	97	52	53	698	785	52	55	874	803	1	2	2	2	147	146	667	540	3	2	1	1	146	147	769	799	950	960
34	40	39.2	40.2	37.6	39.8	38.2	36.5	70	71	75	74	74	75	96	96	94	95	95	95	58	57	795	745	56	58	985	798	0	3	1	2	149	145	690	669	2	1	1	1	147	148	544	718	950	950
35	20	36.7	41.5	35.9	39.6	41.9	40.4	68	68	74	67	65	69	96	95	93	96	96	96	54	55	921	985	55	55	1136	958	3	2	1	2	146	146	624	620	2	2	1	0	147	148	581	717	900	970
36	40	36.3	37.5	36.4	36.3	36.2	36	70	69	77	65	69	68	94	95	93	96	95	96	52	51	735	698	57	59	1189	938	1	0	0	0	149	150	592	592	1	1	0	0	149	149	545	646	970	970
37	39	34.9	39.5	39.4	42	42.8	40.2	74	72	75	75	78	82	95	94	94	96	95	94	55	56	856	1085	54	60	895	814	1	1	0	2	149	147	633	563	2	1	1	2	147	147	838	693	950	980
38	35	40.7	41.3	40.2	37.7	38.4	37.9	70	70	72	70	70	71	98	95	93	98	97	98	56	54	785	985	55	58	986	865	2	1	1	2	147	147	676	567	3	1	2	1	145	148	654	728	1000	980
39	32	40.8	40	38.5	34.4	42.5	38.9	81	82	83	86	88	85	97	97	95	97	97	98	57	55	862	795	54	58	925	1120	0	1	1	1	149	148	618	580	0	0	2	1	148	149	479	730	1020	1020
40	41	42.3	42	41.6	39.6	41.2	39.9	75	74	77	76	72	75	96	95	95	94	95	94	55	53	856	859	58	56	712	782	0	0	0	1	150	149	612	498	0	1	2	0	148	149	541	684	1020	1020
41	22	35.6	37.5	36.1	42.9	45.1	43.2	78	77	77	79	75	76	98	96	95	94	95	96	58	57	780	965	59	61	854	841	1	2	3	3	148	145	685	529	0	1	3	1	147	148	421	635	1020	1020
42	25	40.1	42.3	37.8	38.7	38.8	39.2	77	77	76	90	89	90	93	95	95	95	97	98	54	52	831	859	58	61	903	875	3	2	0	1	147	147	687	788	1	0	1	0	148	150	423	603	1020	1020
43	24	36.9	37.8	34.5	34	36.3	38	78	79	80	75	74	72	96	95	95	97	95	96	58	54	880	902	57	59	690	795	0	0	1	0	149	150	651	721	0	0	0	0	150	150	466	641	1020	1020
44	20	39.2	36.9	41.7	36.2	40.8	38.7	75	74	77	73	70	72	95	95	95	97	95	96	59	53	670	785	61	60	745	985	1	1	1	2	148	147	624	772	3	2	1	1	146	147	575	594	1020	1020
45	40	39.3	38.8	38.9	36.1	39.8	38.2	80	80	79	80	78	77	97	98	97	94	97	95	60	61	798	985	60	60	781	735	2	3	0	1	148	146	599	719	2	0	2	2	146	148	412	575	990	990
46	29	36.2	35.1	36.8	39.7	41.3	40	80	81	82	78	75	75	98	98	95	98	98	97	61	57	859	963	59	61	982	856	4	3	0	2	146	145	64	580	2	1	0	0	148	149	463	564	1020	1020
47	40	36.3	36.5	37.5	35.9	38.8	37.2	79	80	80	79	78	74	95	94	95	97	95	95	53	53	698	975	58	59	699	704	4	1	1	2	145	147	602	574	0	0	1	0	149	150	508	670	1020	1020
48	41	38	39.8	35.8	38.1	42.5	40.4	82	81	83	83	83	79	95	95	95	96	96	95	55	54	859	759	52	55	912	862	2	0	1	1	147	149	626	743	0	0	0	1	150	149	413	508	1020	1020
49	31	37.5	39.2	39.1	42.5	42.5	43.2	78	78	81	75	74	76	94	93	94	95	96	96	57	55	735	856	54	57	925	765	1	3	1	2	148	145	531	771	2	1	0	0	148	148	508	520	1020	1020
50	41	37.4	36.5	36.5	33.9	44.6	41.3	85	85	85	81	82	80	96	95	96	95	95	95	54	52	754	1206	57	58	794	780	2	2	0	1	148	147	638	720	2	1	2	3	146	146	576	479	1020	1020
51	38	38.4	39.4	39.1	37.4	41.5	39.1	82	81	80	82	80	79	97	97	97	98	98	98	56	50	965	961	58	58	842	831	3	0	0	2	147	148	638	560	0	0	0	0	150	150	470	601	1020	1020
52	29	39.2	35.6	35.1	35.7	44.2	40.1	85	85	56	89	87	89	95	95	97	95	97	98	61	61	1124	902	61	61	823	812	2	2	0	1	147	147	684	760	2	2	2	1	146	147	494	510	1020	1020
53	34	39.9	39.2	38.2	32.6	38.8	37.3	75	76	75	73	75	75	98	98	97	96	95	95	60	59	1087	1165	58	58	802	789	0	1	0	0	150	149	626	712	1	1	0	0	149	149	397	646	1020	1020
54	22	34.7	37.5	35.7	34.9	37.2	36.3	80	81	82	88	88	84	95	95	95	96	96	96	58	57	1025	999	59	60	689	655	0	2	2	1	148	147	660	837	2	2	3	1	145	147	678	702	1020	1020
55	24	40.2	42.5	39.4	40.6	42.5	40.8	79	75	75	82	84	78	97	97	97	99	97	99	57	57	752	895	56	58	920	888	2	2	3	2	147	146	684	851	7	2	4	3	139	145	877	690	1020	1020
56	28	38.7	39.2	40	40.7	42.5	42.3	78	79	79	77	75	74	95	96	96	95	95	96	55	55	985	1145	55	58	872	789	0	1	1	1	149	148	630	780	5	3	0	0	145	147	583	763	1020	1020
57	40	40	41.3	39.8	36.9	40.9	38.3	77	78	80	75	75	74	97	97	98	96	97	95	59	58	687	985	60	61	982	985	1	0	4	4	145	146	652	762	3	3	3	2	144	145	723	698	1020	1020
58	40	42.5	41.2	39.6	36.3	37.8	37.4	72	88	75	70	71	70	97	96	95	95	95	96	56	59	859	785	57	59	1150	972	1	2	2	2	147	146	673	666	0	0	2	1	148	149	541	788	1020	1020
59	21	34.9	35.1	35.2	38.3	39.2	39	89	88	88	96	95	95	95	95	95	95	95	96	58	56	932	986	58	60	1035	932	1	1	0	1	149	148	703	630	1	1	1	0	148	149	561	701	1020	1020
60	35	35.6	36.2	37.1	34	37.1	36.7	88	90	89	96	90	91	96	96	95	95	96	96	59	57	986	932	59	61	689	745	5	4	2	1	145	145	730	715	3	1	2	3	145	146	646	741	1020	1020
61	24	38.2	39.8	36	31.7	35	33.2	78	78	78	80	80	78	94	95	96	95	95	95	53	55	895	1126	52	53	732	789	0	0	1	2	149	148	720	708	1	0	0	1	149	149	550	680	1020	1020
62	33	40.1	42.3	37.8	37.2	37.5	35	77	77	76	86	85	85	93	95	95	95	95	95	57	57	721	859	56	57	856	815	4	3	2	2	144	145	656	715	0	0	0	0	150	150	570	675	1020	1020
63	38	38.2	38.2	39.2	42.3	43.8	43.1	75	74	75	78	79	79	95	94	93	95	95	96	55	56	856	985	54	58	952	1130	0	1	1	2	149	147	614	623	1	1	1	1	148	148	540	639	1020	1020
64	37	40.1	41.1	40	40	42.2	44	75	76	74	79	78	78	95	95	95	95	96	9	54	53	765	785	58	59	913	785	0	2	2	1	148	147	576	614	1	0	2	1	147	149	516	635	1020	1020
65	40	37.5	36.2	35.2	40.5	41.3	42.1	77	75	77	77	75	76	95	94	93	94	95	95	52	50	859	856	57	60	903	985	2	1	3	2	145	147	715	799	0	1	3	1	147	148	689	734	1020	1020
66	32	34.5	39.8	35.9	39	40.5	38	77	75	76	78	77	78	94	95	95	95	96	96	56	50	745	826	56	59	1057	759	0	0	1	2	149	148	632	718	0	0	0	0	150	150	484	598	1020	1020
67	33	34.2	35.2	39.6	40.4	44.2	42.2	85	85	85	85	78	78	94	95	95	95	96	97	53	49	852	985	55	57	888	854	0	2	2	1	148	147	625	717	0	1	0	0	150	149	513	679	1020	1020
68	32	37.5	37.7	35.2	34.5	38.6	36.3	85	84	86	90	87	88	95	95	96	95	96	97	53	53	987	785	53	54	907	985	1	3	3	2	146	145	713	646	3	1	2	3	145	146	502	671	1020	1020
69	40	40.1	39.6	41	37.1	39.3	38.2	80	78	82	83	84	84	95	96	95	96	96	96	55	54	670	925	54	54	765	752	3	1	2	2	145	147	708	693	0	1	2	1	148	148	774	614	1020	1020
70	35	40.4	38.5	40.2	39.2	42.7	40.1	80	80	79	85	82	82	95	95	95	95	94	95	56	53	780	914	52	56	821	798	3	2	1	2	146	146	598	728	2	1	1	0	147	149	515	635	1020	1020
71	21	41.2	42.5	39.8	44.3	45.2	40.2	89	87	90	93	93	94	97	95	95	95	95	96	54	55	895	813	55	57	890	859	2	2	2	3	146	145	633	730	2	1	1	1	147	148	502	637	1020	1020
72	40	38.4	39.1	37.9	37	38.8	38.3	70	72	72	84	83	83	96	95	94	95	95	95	54	52	877	832	56	58	630	795	0	1	2	2	148	147	535	684	4	3	3	1	143	146	482	636	1020	1020
73	34	39.7	39.9	39	35.2	36.3	35.5	80	81	79	79	78	75	95	96	95	96	95	95	57	58	701	856	57	60	940	859	4	4	0	2	146	146	586	635	3	4	3	2	144	144	776	664	1020	1020
74	28	40.7	41.2	41.2	35.7	38.5	38.1	75	76	75	73	74	75	95	94	95	96	94	96	56	55	989	763	58	61	1057	986	1	0	0	2	149	148	488	603	1	0	1	1	148	149	800	580	1020	1020
75	37	32.7	35.4	33.5	38.1	40.5	39.5	76	77	75	76	75	75	95	96	96	96	96	97	58	54	689	952	58	61	879	895	1	1	0	1	149	148	512	641	2	1	0	0	148	149	682	599	1020	1020
76	36	40.1	41.4	41.3	41.5	41.7	40	90	89	90	95	90	89	96	95	95	94	94	95	60	58	859	932	60	59	659	721	2	2	3	2	145	146	498	587	2	2	1	1	147	147	569	580	1020	1020
77	37	32.5	35.7	33.7	34.9	42.8	42.9	80	79	79	79	78	80	97	96	95	97	98	97	59	57	880	902	61	61	698	856	0	0	1	0	149	150	502	575	0	1	0	0	150	149	459	462	1020	1020
78	35	39.7	41.3	38.5	36.2	39.3	38.3	87	85	87	90	89	88	97	96	95	97	95	95	60	59	831	1185	59	60	895	765	3	3	0	0	147	147	472	564	1	1	0	0	149	149	605	477	1020	1020
79	40	40.1	41.2	36.7	34.9	38.6	35.3	75	75	78	70	72	72	98	98	97	97	98	99	58	58	812	958	58	59	923	812	1	2	2	2	147	146	538	670	0	0	0	1	150	149	482	530	1020	1020
80	40	37.3	38.2	35.2	36	37	35.7	85	84	85	81	81	80	95	96	96	93	95	95	58	54	985	932	55	54	879	745	2	2	2	3	146	145	547	508	1	2	3	3	146	145	518	573	970	1010
81	27	35.2	39.3	33.4	34.1	36.3	35.5	73	75	75	76	75	75	96	96	96	97	96	97	57	56	685	863	57	57	921	852	2	2	0	1	148	147	499	582	1	0	2	2	147	148	570	580	1020	1020
